# Supplementary material for: Pupil Sizes Scale with Attentional Load and Task Experience in a Multiple Object Tracking Task
Source: PLoS One. 2016 Dec 15;11(12):e0168087. doi: 10.1371/journal.pone.0168087 (PMC5157994; doi:10.1371/journal.pone.0168087)
Supplement: S1 File — (ZIP) [file pone.0168087.s002.zip]

Archive with 7 entries (6 files):
- MOTperformance.csv
- __MACOSX/
- __MACOSX/._MOTperformance.csv
- Pupil_mean_leftright.csv
- __MACOSX/._Pupil_mean_leftright.csv
- Pupil_mean_leftright_controlexperiment.csv
- __MACOSX/._Pupil_mean_leftright_controlexperiment.csv
