# Supplementary material for: Pupil Sizes Scale with Attentional Load and Task Experience in a Multiple Object Tracking Task
Source: PLoS One. 2016 Dec 15;11(12):e0168087. doi: 10.1371/journal.pone.0168087 (PMC5157994; doi:10.1371/journal.pone.0168087)
Supplement: S1 File — (ZIP) [file pone.0168087.s002.zip › MOTperformance.csv]

	Attentional_load	Subjectnumber	Day	PercentCorrect
61	1	601	1	87.5
62	1	601	2	80
63	1	601	3	83.3333333333333
64	1	602	1	88.8888888888889
65	1	602	2	78.9473684210526
66	1	602	3	73.6842105263158
67	1	603	1	66.6666666666667
68	1	603	2	89.4736842105263
69	1	603	3	61.1111111111111
70	1	604	1	70
71	1	604	2	90
72	1	604	3	85
73	1	605	1	80
74	1	605	2	95
75	1	605	3	94.4444444444444
76	1	606	1	85
77	1	606	2	61.1111111111111
78	1	606	3	78.9473684210526
79	1	607	1	80
80	1	607	2	80
81	1	607	3	75
82	1	608	1	80
83	1	608	2	100
84	1	608	3	84.2105263157895
85	1	609	1	68.4210526315789
86	1	609	2	63.1578947368421
87	1	609	3	57.8947368421053
88	1	610	1	88.8888888888889
89	1	610	2	95
90	1	610	3	85
91	1	611	1	85
92	1	611	2	75
93	1	611	3	75
94	1	612	1	55
95	1	612	2	70
96	1	612	3	55
97	1	613	1	82.3529411764706
98	1	613	2	75
99	1	613	3	65
100	1	614	1	35
101	1	614	2	38.8888888888889
102	1	614	3	78.9473684210526
103	1	615	1	100
104	1	615	2	94.1176470588235
105	1	615	3	100
106	1	616	1	94.7368421052632
107	1	616	2	94.7368421052632
108	1	616	3	94.7368421052632
109	1	617	1	95
110	1	617	2	85
111	1	617	3	89.4736842105263
112	1	618	1	75
113	1	618	2	90.9090909090909
114	1	618	3	62.5
115	1	619	1	94.4444444444444
116	1	619	2	81.8181818181818
117	1	619	3	100
118	1	620	1	68.4210526315789
119	1	620	2	75
120	1	620	3	68.4210526315789
121	2	601	1	65.7894736842105
122	2	601	2	80
123	2	601	3	83.3333333333333
124	2	602	1	69.4444444444444
125	2	602	2	73.6842105263158
126	2	602	3	73.6842105263158
127	2	603	1	50
128	2	603	2	57.8947368421053
129	2	603	3	58.3333333333333
130	2	604	1	75
131	2	604	2	80
132	2	604	3	89.4736842105263
133	2	605	1	75
134	2	605	2	71.0526315789474
135	2	605	3	82.5
136	2	606	1	52.5
137	2	606	2	60
138	2	606	3	60.5263157894737
139	2	607	1	72.5
140	2	607	2	72.5
141	2	607	3	75
142	2	608	1	92.1052631578947
143	2	608	2	78.9473684210526
144	2	608	3	65.7894736842105
145	2	609	1	47.5
146	2	609	2	45
147	2	609	3	67.5
148	2	610	1	68.4210526315789
149	2	610	2	72.5
150	2	610	3	83.3333333333333
151	2	611	1	85
152	2	611	2	82.5
153	2	611	3	82.5
154	2	612	1	62.5
155	2	612	2	47.5
156	2	612	3	42.5
157	2	613	1	65.625
158	2	613	2	65
159	2	613	3	69.4444444444444
160	2	614	1	47.2222222222222
161	2	614	2	47.2222222222222
162	2	614	3	55.2631578947368
163	2	615	1	88.8888888888889
164	2	615	2	83.3333333333333
165	2	615	3	94.7368421052632
166	2	616	1	81.5789473684211
167	2	616	2	73.6842105263158
168	2	616	3	85
169	2	617	1	73.6842105263158
170	2	617	2	77.5
171	2	617	3	87.5
172	2	618	1	73.6842105263158
173	2	618	2	53.3333333333333
174	2	618	3	84.375
175	2	619	1	56.25
176	2	619	2	83.3333333333333
177	2	619	3	90.625
178	2	620	1	60
179	2	620	2	73.6842105263158
180	2	620	3	66.6666666666667
181	3	601	1	75.9259259259389
182	3	601	2	81.2500000000063
183	3	601	3	82.3529411764706
184	3	602	1	62.7450980392294
185	3	602	2	63.333333333345
186	3	602	3	68.5185185185333
187	3	603	1	50
188	3	603	2	50.8771929824632
189	3	603	3	44.999999999995
190	3	604	1	71.666666666685
191	3	604	2	73.333333333335
192	3	604	3	70.00000000001
193	3	605	1	76.666666666675
194	3	605	2	65
195	3	605	3	71.66666666667
196	3	606	1	58.333333333345
197	3	606	2	46.2962962962889
198	3	606	3	61.1111111111167
199	3	607	1	70.00000000001
200	3	607	2	70.00000000001
201	3	607	3	76.66666666667
202	3	608	1	81.66666666668
203	3	608	2	63.1578947368421
204	3	608	3	58.333333333335
205	3	609	1	58.333333333335
206	3	609	2	53.333333333335
207	3	609	3	59.2592592592611
208	3	610	1	73.333333333335
209	3	610	2	76.666666666685
210	3	610	3	70.83333333335
211	3	611	1	73.333333333345
212	3	611	2	80.000000000015
213	3	611	3	73.33333333334
214	3	612	1	46.666666666665
215	3	612	2	60.000000000015
216	3	612	3	55.000000000005
217	3	613	1	66.6666666666833
218	3	613	2	61.66666666667
219	3	613	3	63.1578947368579
220	3	614	1	33.3333333333222
221	3	614	2	46.666666666655
222	3	614	3	61.666666666675
223	3	615	1	80.7017543859789
224	3	615	2	82.3529411764706
225	3	615	3	81.66666666667
226	3	616	1	81.666666666685
227	3	616	2	74.0740740740778
228	3	616	3	90.7407407407444
229	3	617	1	64.9122807017684
230	3	617	2	72.2222222222222
231	3	617	3	57.4074074074111
232	3	618	1	68.4210526315895
233	3	618	2	54.9019607843118
234	3	618	3	62.7450980392176
235	3	619	1	68.5185185185444
236	3	619	2	93.9393939394
237	3	619	3	84.6153846154
238	3	620	1	50.000000000005
239	3	620	2	61.666666666675
240	3	620	3	63.1578947368579
241	4	601	1	67.3076923076923
242	4	601	2	77.9411764705882
243	4	601	3	86.5384615384615
244	4	602	1	55.2631578947368
245	4	602	2	68.0555555555556
246	4	602	3	65.2777777777778
247	4	603	1	46.6666666666667
248	4	603	2	48.6111111111111
249	4	603	3	42.1052631578947
250	4	604	1	62.5
251	4	604	2	68.75
252	4	604	3	73.75
253	4	605	1	71.25
254	4	605	2	67.1052631578947
255	4	605	3	60
256	4	606	1	51.3157894736842
257	4	606	2	44.7368421052632
258	4	606	3	53.75
259	4	607	1	63.1578947368421
260	4	607	2	58.75
261	4	607	3	67.1052631578947
262	4	608	1	67.1052631578947
263	4	608	2	75
264	4	608	3	51.3157894736842
265	4	609	1	56.5789473684211
266	4	609	2	56.25
267	4	609	3	57.5
268	4	610	1	58.3333333333333
269	4	610	2	62.5
270	4	610	3	68.0555555555556
271	4	611	1	61.25
272	4	611	2	71.25
273	4	611	3	57.5
274	4	612	1	76.3888888888889
275	4	612	2	65
276	4	612	3	67.5
277	4	613	1	59.7222222222222
278	4	613	2	53.9473684210526
279	4	613	3	56.9444444444444
280	4	614	1	26.25
281	4	614	2	40.7894736842105
282	4	614	3	61.25
283	4	615	1	70.8333333333333
284	4	615	2	77.5
285	4	615	3	71.25
286	4	616	1	67.5
287	4	616	2	73.75
288	4	616	3	73.75
289	4	617	1	73.75
290	4	617	2	60.5263157894737
291	4	617	3	62.5
292	4	618	1	65.7894736842105
293	4	618	2	51.9230769230769
294	4	618	3	61.6666666666667
295	4	619	1	69.6428571428571
296	4	619	2	71.1538461538462
297	4	619	3	79.5454545454545
298	4	620	1	53.9473684210526
299	4	620	2	63.8888888888889
300	4	620	3	64.4736842105263
301	5	601	1	62.8571428571429
302	5	601	2	81.3333333333333
303	5	601	3	85
304	5	602	1	56.25
305	5	602	2	63.1578947368421
306	5	602	3	71.1111111111111
307	5	603	1	45.2631578947368
308	5	603	2	50
309	5	603	3	50
310	5	604	1	53
311	5	604	2	63
312	5	604	3	66
313	5	605	1	64
314	5	605	2	60
315	5	605	3	60
316	5	606	1	51
317	5	606	2	45
318	5	606	3	46.3157894736842
319	5	607	1	58.9473684210526
320	5	607	2	61
321	5	607	3	55.5555555555556
322	5	608	1	53
323	5	608	2	58
324	5	608	3	47.7777777777778
325	5	609	1	52
326	5	609	2	51
327	5	609	3	54
328	5	610	1	60
329	5	610	2	69.4736842105263
330	5	610	3	72.6315789473684
331	5	611	1	62
332	5	611	2	57
333	5	611	3	59
334	5	612	1	74.4444444444444
335	5	612	2	74.1176470588235
336	5	612	3	69
337	5	613	1	60
338	5	613	2	60
339	5	613	3	59
340	5	614	1	33
341	5	614	2	43
342	5	614	3	54.7368421052632
343	5	615	1	63.1578947368421
344	5	615	2	75.5555555555556
345	5	615	3	76
346	5	616	1	61
347	5	616	2	63.3333333333333
348	5	616	3	77
349	5	617	1	56.8421052631579
350	5	617	2	51
351	5	617	3	58.6666666666667
352	5	618	1	66.6666666666667
353	5	618	2	56.25
354	5	618	3	47.5
355	5	619	1	58.4615384615385
356	5	619	2	68.8888888888889
357	5	619	3	77.1428571428571
358	5	620	1	50.5263157894737
359	5	620	2	55.7894736842105
360	5	620	3	55.5555555555556
