# Supplementary material for: Pupil Sizes Scale with Attentional Load and Task Experience in a Multiple Object Tracking Task
Source: PLoS One. 2016 Dec 15;11(12):e0168087. doi: 10.1371/journal.pone.0168087 (PMC5157994; doi:10.1371/journal.pone.0168087)
Supplement: S1 File — (ZIP) [file pone.0168087.s002.zip › Pupil_mean_leftright.csv]

	Attentional_load	Subjectnumber	Day	Pupilsize_leftright_averaged
61	1	601	1	3.77677471055539
62	1	601	2	1.75104602305176
63	1	601	3	4.15271206052961
64	1	602	1	2.60019482126286
65	1	602	2	7.51093460679193
66	1	602	3	8.21685683920956
67	1	603	1	11.6568485490057
68	1	603	2	1.45000222658465
69	1	603	3	3.36597749661491
70	1	604	1	0.425176089443842
71	1	604	2	4.06361227329877
72	1	604	3	3.65841750321345
73	1	605	1	0.25555688896665
74	1	605	2	-1.43410155813922
75	1	605	3	-2.61324392593232
76	1	606	1	-2.02556898061089
77	1	606	2	-0.387067760949513
78	1	606	3	3.48086448286563
79	1	607	1	1.52809663200036
80	1	607	2	2.05946709784846
81	1	607	3	5.20393966401706
82	1	608	1	5.13095837374666
83	1	608	2	-3.81228291472516
84	1	608	3	2.69670070433954
85	1	609	1	7.2691997405663
86	1	609	2	8.40920219427144
87	1	609	3	7.19389641381622
88	1	610	1	2.78740182863209
89	1	610	2	2.80577014834799
90	1	610	3	5.6917301720349
91	1	611	1	3.26072601364952
92	1	611	2	2.67262467961824
93	1	611	3	2.26093333170747
94	1	612	1	5.04847495427308
95	1	612	2	5.18733799013469
96	1	612	3	-0.348808370620327
97	1	613	1	5.08856909574119
98	1	613	2	0.385605814513115
99	1	613	3	5.73570687864858
100	1	614	1	-1.67265975133425
101	1	614	2	-1.23717051997829
102	1	614	3	1.20056258206675
103	1	615	1	0.773415322874758
104	1	615	2	-1.09626607475984
105	1	615	3	1.83653414829057
106	1	616	1	-0.330617191377031
107	1	616	2	-1.24066211255825
108	1	616	3	-2.68676315538205
109	1	617	1	6.00971503751582
110	1	617	2	6.58319007188779
111	1	617	3	2.44489299146896
112	1	618	1	-0.55030233998983
113	1	618	2	1.95529592583084
114	1	618	3	-4.62477316888576
115	1	619	1	6.33658596019152
116	1	619	2	3.64676173499703
117	1	619	3	1.94733308189044
118	1	620	1	-1.60755376012281
119	1	620	2	-0.259491409598743
120	1	620	3	-3.010948027111
121	2	601	1	2.28103368801507
122	2	601	2	1.38410388402293
123	2	601	3	1.94970704409559
124	2	602	1	7.13867417009141
125	2	602	2	4.36170277108104
126	2	602	3	7.68017568910924
127	2	603	1	10.9735707795601
128	2	603	2	4.35016307962506
129	2	603	3	4.1109019168817
130	2	604	1	7.65930212032391
131	2	604	2	8.12871760061247
132	2	604	3	6.36649200197049
133	2	605	1	1.51334016731968
134	2	605	2	-0.0464280485230465
135	2	605	3	-1.96165414950062
136	2	606	1	-0.704095782972761
137	2	606	2	0.0822318230730946
138	2	606	3	2.83062932730127
139	2	607	1	3.44795941415903
140	2	607	2	3.26865208409956
141	2	607	3	4.48070499069016
142	2	608	1	6.83764987757568
143	2	608	2	2.39937378834737
144	2	608	3	2.48681901794084
145	2	609	1	12.8633328073334
146	2	609	2	9.74604004166682
147	2	609	3	4.0873318800032
148	2	610	1	6.18074409947025
149	2	610	2	4.39828557126141
150	2	610	3	6.37156517949758
151	2	611	1	3.11200658933597
152	2	611	2	5.15332788258769
153	2	611	3	4.57561268120781
154	2	612	1	5.68774567796176
155	2	612	2	5.78553924557915
156	2	612	3	0.526123056956879
157	2	613	1	9.25620526871897
158	2	613	2	3.93214655555664
159	2	613	3	5.65301178378405
160	2	614	1	-3.43484214383522
161	2	614	2	-0.297587772184695
162	2	614	3	0.547559309245158
163	2	615	1	1.72392914098802
164	2	615	2	1.82947811127389
165	2	615	3	1.33405111732486
166	2	616	1	2.04546285143213
167	2	616	2	2.5207091112929
168	2	616	3	1.36484136449495
169	2	617	1	11.8116403470093
170	2	617	2	14.4949535607209
171	2	617	3	2.02923289376314
172	2	618	1	-0.193910750927271
173	2	618	2	0.00516693444290695
174	2	618	3	-1.77738942416065
175	2	619	1	5.96366593044645
176	2	619	2	4.11490613620849
177	2	619	3	0.947684889327838
178	2	620	1	-2.07646047618385
179	2	620	2	2.27923660111773
180	2	620	3	-3.67622350851117
181	3	601	1	5.40354450301161
182	3	601	2	2.84296750655972
183	3	601	3	-0.876570756759838
184	3	602	1	8.22422032912776
185	3	602	2	10.2685794488392
186	3	602	3	7.91021628684361
187	3	603	1	9.02896332025906
188	3	603	2	2.97507005076253
189	3	603	3	7.65606586213169
190	3	604	1	8.25354952446316
191	3	604	2	11.9744005471815
192	3	604	3	10.9802554572578
193	3	605	1	3.06952252787873
194	3	605	2	1.51770682304515
195	3	605	3	0.826946471821925
196	3	606	1	1.71533361118477
197	3	606	2	0.416955006427855
198	3	606	3	2.60182685654474
199	3	607	1	5.45814456416467
200	3	607	2	3.09903416053811
201	3	607	3	7.52671514072599
202	3	608	1	9.25851846328525
203	3	608	2	3.23189270754337
204	3	608	3	5.01385450182198
205	3	609	1	13.4730238820296
206	3	609	2	16.0656502922763
207	3	609	3	10.7849108467428
208	3	610	1	8.2906772451611
209	3	610	2	4.47100640864148
210	3	610	3	7.40388933854347
211	3	611	1	4.73828635156353
212	3	611	2	4.68826974158412
213	3	611	3	4.09134395208427
214	3	612	1	8.7738732140828
215	3	612	2	7.87356344063888
216	3	612	3	5.92699336867778
217	3	613	1	8.42726812650734
218	3	613	2	2.00361880708062
219	3	613	3	11.3275095368864
220	3	614	1	-2.41174929901498
221	3	614	2	0.155167204705918
222	3	614	3	0.293095973152602
223	3	615	1	3.41703784538267
224	3	615	2	1.63152848311193
225	3	615	3	3.37580435310239
226	3	616	1	3.48681620209396
227	3	616	2	3.01565033383918
228	3	616	3	-1.24261740721771
229	3	617	1	10.936619049964
230	3	617	2	18.2791517361978
231	3	617	3	8.33049222924707
232	3	618	1	0.121101279125126
233	3	618	2	4.02444171657227
234	3	618	3	5.65733643352126
235	3	619	1	9.42189060216865
236	3	619	2	5.91430174763509
237	3	619	3	5.72306565149657
238	3	620	1	0.554566923147994
239	3	620	2	1.41416517966322
240	3	620	3	-4.69169773817056
241	4	601	1	14.0161524322931
242	4	601	2	3.44366331025757
243	4	601	3	0.974596226192532
244	4	602	1	7.96478506382025
245	4	602	2	9.63390775687197
246	4	602	3	8.47405721855088
247	4	603	1	6.41304367668418
248	4	603	2	4.75077688759245
249	4	603	3	9.7625021162624
250	4	604	1	12.3641911540741
251	4	604	2	12.1790427320255
252	4	604	3	10.4862268764397
253	4	605	1	4.46557341206768
254	4	605	2	0.468836346171708
255	4	605	3	0.418623048949128
256	4	606	1	-0.549132844235018
257	4	606	2	2.07202232605169
258	4	606	3	4.03568270282731
259	4	607	1	7.69249375431693
260	4	607	2	4.03728599692687
261	4	607	3	7.35406242741926
262	4	608	1	8.20073439412483
263	4	608	2	1.23849010958838
264	4	608	3	4.29582787080014
265	4	609	1	13.1510854538704
266	4	609	2	21.3231719758447
267	4	609	3	10.1375064193425
268	4	610	1	6.81045607463767
269	4	610	2	6.18050013976102
270	4	610	3	6.93114716709172
271	4	611	1	5.95745386731114
272	4	611	2	5.30094354780058
273	4	611	3	7.8099687247775
274	4	612	1	14.9456047065728
275	4	612	2	7.68213225656948
276	4	612	3	6.62014120932396
277	4	613	1	8.11964027571019
278	4	613	2	1.77799995819256
279	4	613	3	12.1413450383323
280	4	614	1	1.15829479919918
281	4	614	2	-0.525875386718708
282	4	614	3	2.71182145471073
283	4	615	1	5.36396214640853
284	4	615	2	2.71324805349011
285	4	615	3	2.34878407287636
286	4	616	1	3.77636524366127
287	4	616	2	6.23868423760684
288	4	616	3	1.61595386342586
289	4	617	1	15.1153687591639
290	4	617	2	17.2971430800218
291	4	617	3	7.84081692575955
292	4	618	1	2.48661189179849
293	4	618	2	2.40669608847683
294	4	618	3	1.16084639960306
295	4	619	1	7.1935280973347
296	4	619	2	7.24799891466559
297	4	619	3	5.84334030257752
298	4	620	1	-1.24521090022406
299	4	620	2	0.953924867159342
300	4	620	3	-1.60632030992059
301	5	601	1	17.5090943506332
302	5	601	2	3.67695256000895
303	5	601	3	1.60731617926983
304	5	602	1	9.06247757472019
305	5	602	2	9.91271268617172
306	5	602	3	11.2431525195941
307	5	603	1	8.17812108895081
308	5	603	2	3.05789435006944
309	5	603	3	8.83894988003399
310	5	604	1	8.39846349181824
311	5	604	2	10.6651139520525
312	5	604	3	11.7653216366961
313	5	605	1	4.02218877497893
314	5	605	2	2.79329919799459
315	5	605	3	3.43188801904887
316	5	606	1	-1.11787553096991
317	5	606	2	2.07394788865464
318	5	606	3	1.44441278821152
319	5	607	1	5.87924323240502
320	5	607	2	4.27250403038818
321	5	607	3	5.70013012601949
322	5	608	1	9.38537840936759
323	5	608	2	3.98238970578712
324	5	608	3	0.945946627789709
325	5	609	1	13.9071712118372
326	5	609	2	19.0812331881995
327	5	609	3	10.8858286764577
328	5	610	1	8.40890554872193
329	5	610	2	4.45287607781033
330	5	610	3	8.06716528814502
331	5	611	1	8.11238620348213
332	5	611	2	7.12543516846217
333	5	611	3	6.8747679387969
334	5	612	1	14.5300056808735
335	5	612	2	10.0657329289648
336	5	612	3	9.57090757548667
337	5	613	1	11.5799071951418
338	5	613	2	4.84973856465385
339	5	613	3	12.6993714087517
340	5	614	1	0.173636493152536
341	5	614	2	1.42915512359297
342	5	614	3	2.57536298072079
343	5	615	1	5.62926815429227
344	5	615	2	4.68866592498739
345	5	615	3	5.04378087879715
346	5	616	1	6.72533986777792
347	5	616	2	4.97653247858372
348	5	616	3	4.45440223275684
349	5	617	1	11.9302962567577
350	5	617	2	16.0871380689235
351	5	617	3	8.0544738272973
352	5	618	1	0.486929538669418
353	5	618	2	4.32775150012043
354	5	618	3	-2.80768261540035
355	5	619	1	8.84306570372343
356	5	619	2	7.57397609249461
357	5	619	3	8.33484902598422
358	5	620	1	-2.35682154998851
359	5	620	2	2.10019550738241
360	5	620	3	-1.72111837479788
