# Supplementary material for: Pupil Sizes Scale with Attentional Load and Task Experience in a Multiple Object Tracking Task
Source: PLoS One. 2016 Dec 15;11(12):e0168087. doi: 10.1371/journal.pone.0168087 (PMC5157994; doi:10.1371/journal.pone.0168087)
Supplement: S1 File — (ZIP) [file pone.0168087.s002.zip › Pupil_mean_leftright_controlexperiment.csv]

	Attentional_load	Subjectnumber	Pupilsize_leftright_averaged
22	1	701	19.2040993505544
23	1	702	9.03715217586956
24	1	704	0.497811851954088
25	1	706	-1.81891797397931
26	1	708	2.00253973611147
27	1	709	-0.575572672282156
28	1	710	-1.57940529222515
29	1	712	2.73224213305918
30	1	714	0.618828453814259
31	1	716	1.02592987278248
32	1	717	-3.3803958236386
33	1	718	3.53550690151869
34	1	719	2.46014100031066
35	1	720	5.07725788296175
36	1	722	1.64858837878579
37	1	723	0.488481210939205
38	1	725	-1.5347310496806
39	1	726	10.4641725759146
40	1	727	-1.38667550784667
41	1	729	5.63708407437309
42	1	730	-0.980501191893931
43	2	701	18.5661437188177
44	2	702	9.22847856789306
45	2	704	1.01837681180474
46	2	706	0.844047829376992
47	2	708	5.31744579261517
48	2	709	1.14754734547315
49	2	710	-0.248935157082284
50	2	712	2.8161190915761
51	2	714	1.07448053058493
52	2	716	0.729526789788175
53	2	717	5.78002933792732
54	2	718	3.90565362519085
55	2	719	3.28720346519985
56	2	720	5.38350461195901
57	2	722	4.49493956260755
58	2	723	2.70142084012317
59	2	725	0.0429071990650544
60	2	726	20.2336653212351
61	2	727	-0.576223825496851
62	2	729	12.5272171998531
63	2	730	-0.389833700027615
64	3	701	8.00440504778131
65	3	702	8.91560524785482
66	3	704	1.00985302182339
67	3	706	4.04342834329239
68	3	708	2.05332901823375
69	3	709	1.580972258078
70	3	710	0.327879756739863
71	3	712	3.60112676653605
72	3	714	2.98031691947265
73	3	716	1.22036165101991
74	3	717	4.88974115905519
75	3	718	4.61015832782112
76	3	719	2.89088605763673
77	3	720	8.38631173719587
78	3	722	4.60167316442938
79	3	723	2.39878532278511
80	3	725	5.19483289908861
81	3	726	24.4261353827648
82	3	727	0.585272683108763
83	3	729	11.6487694757099
84	3	730	0.393079916888499
85	4	701	23.6412933805467
86	4	702	9.56666998996108
87	4	704	8.86913267286034
88	4	706	4.94977777135767
89	4	708	4.89065884383822
90	4	709	3.53466913284526
91	4	710	1.46267629562538
92	4	712	3.94358883075743
93	4	714	1.51396067171484
94	4	716	1.46821028738646
95	4	717	1.22651612988046
96	4	718	-0.152566025280098
97	4	719	1.57918548148644
98	4	720	5.61564280350827
99	4	722	1.9667919867393
100	4	723	4.3840087646763
101	4	725	4.85707429900046
102	4	726	27.0304968117332
103	4	727	1.03853141258723
104	4	729	12.7843997736363
105	4	730	0.296616591518954
106	5	701	17.513123991595
107	5	702	11.3047424920583
108	5	704	6.11603540260109
109	5	706	5.65251403461881
110	5	708	5.91629654146856
111	5	709	3.14339828149806
112	5	710	0.424516012321583
113	5	712	3.71313430846447
114	5	714	1.62121808686872
115	5	716	1.19641633020155
116	5	717	8.90284005213982
117	5	718	-0.167400406950711
118	5	719	1.90889180577444
119	5	720	6.33685721004577
120	5	722	2.56928408082883
121	5	723	3.36300612393024
122	5	725	5.26506290492612
123	5	726	29.5269634780631
124	5	727	-0.738892030880803
125	5	729	12.4237451186726
126	5	730	0.990296760363698
